# Supplementary material for: The Effect of Delivery Matrix on Bifidobacterium animalis subsp. lactis HN019 Survival through In Vitro Human Digestion
Source: Nutrients. 2023 Aug 11;15(16):3541. doi: 10.3390/nu15163541 (PMC10459543; doi:10.3390/nu15163541)
Supplement: Supplementary file 1 [file nutrients-15-03541-s001.zip]

Archive with 1 entries (1 files):
- nutrients-2520996-supplementary.pdf
